# Supplementary material for: p16 Immunostaining of Canine Squamous Cell Carcinomas Is Not Associated with Papillomaviral DNA
Source: PLoS One. 2016 Jul 21;11(7):e0159687. doi: 10.1371/journal.pone.0159687 (PMC4956233; doi:10.1371/journal.pone.0159687)
Supplement: S1 Table — Demographic and histological characteristics of the 52 cases of squamous cell carcinomas in this study. (XLSX) [file pone.0159687.s001.xlsx]

## Sheet: Canine SCC
ID	Tumor Location	Location (groups)	Breed	Age	Sex	Sample	Histotype	Differentiation	Mitoses	p16	FAP59/64	canPVf/FAP64	MY09/11	Sequencing
679/01 VIR 1106	Oral cavity (tongue)	Oral cavity	Mixed breed	15	Fs	surgical		1	47	0	neg	neg	neg
926/01 VIR 1105	Tonsil	Tonsil	Mixed breed	6	M	surgical		3	38	0	neg	neg	neg
1004/01 VIR 981	Finger (hindlimb)	Finger	Giant Schnauzer	8	F	surgical		1	29	0	neg	neg	neg
180/02 VIR 1107	Skin (lip)	Skin	Pyrenean mountain dog	8	F	surgical	spindle cell		15	0	neg	neg	neg
283/02 VIR 1110	Anal sac		Belgian shepherd	11	F	surgical		1	32	0	neg	neg	neg
785/03 VIR 886	Nasal cavity	Nasal cavity	Alaskan malamute	10	M	surgical	verrucous		36	2	neg	neg	neg
1109/02 VIR 1111	Oral cavity (gingiva)	Oral cavity	Siberian Husky	7	M	surgical		2	4	0	neg	neg	neg
1399/02 VIR 1109	Oral cavity (gingiva)	Oral cavity	German Shepherd	10	M	surgical	verrucous		31	0	neg	neg	neg
862/03 VIR 971	Finger (hindlimb)	Finger	English setter	14	Fs	surgical		1	25	0	neg	neg	neg
81/05 VIR 1108	Skin (scrotum)	Skin	Dalmatian	11	M	surgical		1	9	2	neg	neg	neg
308/05 VIR 1014	Oral cavity (tongue)	Oral cavity	Mixed breed	11	M	surgical		3	37	2	neg	neg	neg
1376/05 VIR 997	Oral cavity (tongue)	Oral cavity	Mixed breed	14	F	surgical	verrucous		30	0	neg	neg	neg
1432/05 VIR 998	Skin (neck)	Skin	Shih-tzu	6	Fs	surgical		1	3	0	neg	pos	neg	CPV1
290/06 VIR999	Finger (hindlimb)	Finger	Mixed breed	11	M	surgical		2	27	1	neg	neg	neg
718/06 VIR 1000	Oral cavity (gingiva)	Oral cavity	Bolognese	12.5	M	surgical		2	19	0	neg	neg	neg
1004/06 VIR 1024	Finger	Finger	Dobermann	11	F	surgical		2	5	0	neg	neg	neg
1342/06 VIR 1025	Oral cavity (tongue)	Oral cavity	Mixed breed	12	Fs	biopsy		1	19	0	neg	neg	neg
417/07 VIR 1001	Skin (inguinal region)	Skin	Dalmatian	6	Fs	surgical		2	24	0	neg	neg	neg
1261/07 (V8) VIR 1004	Skin (shoulder)	Skin	German Shepherd	7	F	surgical		1	10	0	neg	neg	neg
1339/07 VIR 1006	Skin (inguinal region)	Skin	Dalmatian	12	F	surgical	acantholytic		30	0	neg	neg	neg
1354/07 VIR 1037	Nasal cavity	Nasal cavity	Mixed breed	12	M	surgical	verrucous		28	2	neg	neg	neg
1363/07 VIR 1021	Mammary	Mammary	Samoyed	12	F	surgical		2	29	0	neg	neg	neg
1097/08 VIR 1008	Nasal cavity	Nasal cavity	Samoyed	13	Fs	biopsy		2	28	2	neg	neg	neg
1142/08 VIR 1104	Tonsil	Tonsil	Shih-tzu	9	M	biopsy		3	28	0	neg	neg	neg
1160/08 VIR 1009	Nasal cavity	Nasal cavity	German Shepherd	10	Fs	surgical		1	5	0	neg	neg	neg
1406/08 VIR 1020	Finger (hindlimb)	Finger	Maremma sheepdog	6	M	surgical		1	15	2	neg	neg	neg
432/09 VIR 1013	Mammary	Mammary	Bolognese	7.6	F	surgical		2	23	0	neg	neg	neg
480/09 VIR 1016	Oral cavity (gingiva)	Oral cavity	Italian Mastiff	8	Fs	surgical	papillary		12	2	neg	pos	neg	CPV1
560/09 VIR 1017	Ear canal		Mixed breed	6.3	Mc	biopsy		2	7	0	neg	neg	neg
864/09 VIR 1015	Oral cavity (gingiva)	Oral cavity	Mixed breed	8		surgical		2	6	2	neg	neg	neg
1066/09 VIR 1022	Nasal cavity	Nasal cavity	Rottweiller	8.8	M	biopsy		2	5	0	neg	neg	neg
1072/09 VIR 1039	Mammary	Mammary	Bolognese	8.1	F	surgical		2	22	0	neg	neg	neg
1236/09 VIR 1018	Skin (scrotum)	Skin	Boxer	11	M	surgical		1	71	3	neg	neg	neg
AP265 VIR 885	Finger (hindlimb)	Finger	Giant Schnauzer		F	surgical		1	27	1	neg	neg	neg
AP561 VIR 995	Skin (inguinal region)	Skin	Dalmatian	9.3	Fs	surgical		1	16	0	neg	neg	neg
AP569 VIR 972	Oral cavity (gingiva)	Oral cavity	Mixed breed	4	F	surgical	papillary		44	0	neg	neg	neg
AP623 VIR 989	Skin (dorsal)	Skin	Mixed breed	11	M	surgical		1	44	0	neg	neg	neg
AP1102 VIR 994	Skin (lip)	Skin	English setter	10	F	surgical	papillary		60	0	neg	neg	neg
AP2111 VIR 980	Finger (forelimb)	Finger	Giant Schnauzer	6	M	surgical		1	19	1		neg	neg
AP3327 VIR 974	Tonsil	Tonsil	West Highland White Terrier	14.3	M	biopsy		3	9	0	neg	neg	neg
AP4095 VIR 975	Finger (hindlimb)	Finger	Italian Mastiff	10	M	surgical		1	32	0	falso pos	neg	neg
AP4135 VIR 966	Finger (hindlimb)	Finger	Giant Schnauzer	8	F	surgical		3	14	1	neg	neg	neg
AP4619 VIR 976	Nasal cavity	Nasal cavity	German Shepherd	6.1	M	biopsy		2	33	1	neg	neg	neg
AP4870 VIR 960	Oral cavity (gingiva)	Oral cavity	Cocker spaniel	9.7	M	biopsy		1	9	0	neg	neg	neg
AP5184 VIR 992	Penis		Mixed breed	9.6	M	surgical		1	108	0	neg	neg	neg
AP5241 VIR 977	Oral cavity (gingiva)	Oral cavity	Poodle	15	M	surgical		3	10	1	neg	neg	neg
AP5299 VIR 978	Oral cavity (gingiva)	Oral cavity	Poodle	13	Fs	surgical		2	10	0	neg	neg	neg
AP6370 VIR 962	Finger (forelimb)	Finger	Labrador retriever	8.5	F	surgical		1	23	0	neg	neg	neg
AP6532 VIR 1100	Oral cavity (cheek)	Oral cavity	Mixed breed	13.9	F	surgical		1	40	0	neg	neg	neg
AP6607 VIR 979	Tonsil	Tonsil	Mixed breed	11.7	M	biopsy		3	4	1	pos	pos	neg	CPV1
AP7332 VIR 1101	Oral cavity (gingiva)	Oral cavity	Mixed breed	11.5	M	biopsy		2	41	0	neg	neg	neg
AP7686 VIR 1103	Tonsil	Tonsil	Cavalier King Charles Spaniel	6.8	Fs	surgical		3	4	0	neg	neg	neg
